# Supplementary material for: Streptococcus mutans Lacking sufCDSUB Is Viable, but Displays Major Defects in Growth, Stress Tolerance Responses and Biofilm Formation
Source: Front Microbiol. 2021 Jun 24;12:671533. doi: 10.3389/fmicb.2021.671533 (PMC8264796; doi:10.3389/fmicb.2021.671533)
Supplement: Supplementary file 4 [file Table_3.xlsx]

## Sheet: Sheet1
Table S3: The Fe-S cluster requiring proteins involved in the biosynthetic pathways in E. coli, but not present in S. mutans UA159
Gene name (E.coli)	accession	Coded protein (E.coli)	Function
BioB	NP_415296.1	biotin synthase	Catalyzes the conversion of dethiobiotin (DTB) to biotin by the insertion of a sulfur atom into dethiobiotin via a radical-based mechanism.
ThiH	NP_418417.1	2-iminoacetate synthase	Catalyzes the radical-mediated cleavage of tyrosine to 2-iminoacetate and 4-cresol.
NadA	NP_415271.1	Quinolinate synthase A	Catalyzes the condensation of iminoaspartate with dihydroxyacetone phosphate to form quinolinate.
LipA	NP_415161.1	Lipoyl synthase	Catalyzes the radical-mediated insertion of two sulfur atoms into the C-6 and C-8 positions of the octanoyl moiety bound to the lipoyl domains of lipoate-dependent enzymes, thereby converting the octanoylated domains into lipoylated derivatives.
IlvD	YP_026248.1	Dihydroxy-acid dehydratase	This protein is involved in step 3 of the subpathway that synthesizes L-isoleucine from 2-oxobutanoate.
IspG	NP_417010.1	4-hydroxy-3-methylbut-2-en-1-yl diphosphate synthase (flavodoxin)	This protein is involved in step 5 of the subpathway that synthesizes isopentenyl diphosphate from 1-deoxy-D-xylulose 5-phosphate.
IspH	NP_414570.1	4-hydroxy-3-methylbut-2-enyl diphosphate reductase	Catalyzes the conversion of 1-hydroxy-2-methyl-2-(E)-butenyl 4-diphosphate (HMBPP) into a mixture of isopentenyl diphosphate (IPP) and dimethylallyl diphosphate (DMAPP). Acts in the terminal step of the DOXP/MEP pathway for isoprenoid precursor biosynthesis
MoaA	NP_415302.1	GTP 3',8-cyclase	Catalyzes, together with MoaC, the conversion of 5'-GTP to cyclic pyranopterin monophosphate (cPMP or molybdopterin precursor Z)
FadH	NP_417552.1	2,4-dienoyl-CoA reductase	Functions as an auxiliary enzyme in the beta-oxidation of unsaturated fatty acids with double bonds at even carbon positions.
IscA	NP_417023.1	Iron-binding protein IscA	Is able to transfer iron-sulfur clusters to apo-ferredoxin. Multiple cycles of [2Fe2S] cluster formation and transfer are observed, suggesting that IscA acts catalytically. Recruits intracellular free iron so as to provide iron for the assembly of transient iron-sulfur cluster in IscU in the presence of IscS, L-cysteine and the thioredoxin reductase system TrxA/TrxB.
IscU	NP_417024.1	Iron-sulfur cluster assembly scaffold protein IscU	A scaffold on which IscS assembles Fe-S clusters.
Fdx	NP_417020.1	2Fe-2S ferredoxin	Ferredoxin are iron-sulfur proteins that transfer electrons in a wide variety of metabolic reactions. Although the function of this ferredoxin is unknown it is probable that it has a role as a cellular electron transfer protein. Involved in the in vivo assembly of the Fe-S clusters in a wide variety of iron-sulfur proteins.
SufA	NP_416199.1	Protein SufA	iron-sulfur cluster assembly
NfuA	NP_417873.1	Fe/S biogenesis protein NfuA	Involved in iron-sulfur cluster biogenesis under severe conditions such as iron starvation or oxidative stress.
ErpA	NP_414698.1	Iron-sulfur cluster insertion protein ErpA	nvolved in the insertion of Fe-S clusters into apoproteins in vivo including IspG and/or IspH.
